# Supplementary material for: Serum IgG N-glycans act as serum biomarkers for differentiation of cold and heat pattern in rheumatoid arthritis
Source: Chin Med. 2025 Nov 6;20:184. doi: 10.1186/s13020-025-01246-3 (PMC12590853; doi:10.1186/s13020-025-01246-3)
Supplement: Supplementary file 3 — Supplementary Material 3 [file 13020_2025_1246_MOESM3_ESM.xlsx]

## Sheet: Sheet1
Supplementary Table 2 | Features of 57 N-glycans differentiaing RA cold pattern, RA heat pattern and healthy controls
Neutral N-glycans
5_4_0_0-c	5_4_1_0-b	5_4_0_0-b	6_4_0_0-b	3_3_1_0-a
3_4_1_0-b	3_4_1_0-a	5_4_1_0-c	5_3_1_0-b	5_3_1_0-a
5_5_1_0	5_4_1_0-a	5_5_0_0-a	6_4_0_0-a	3_2_1_0-a
3_4_0_0-c	6_4_1_0-a	3_2_1_0-b	4_5_0_0-c	4_3_1_0-b
5_5_0_0-b	5_4_0_0-a	3_2_1_0-c	4_5_1_0	5_4_2_0-b
5_4_3_0-a	6_3_1_0-b	4_5_0_0-b	8_9_1_0	4_4_0_0-a
4_4_0_0-c	4_4_0_0-b	3_4_0_0-b	6_5_0_0	5_3_1_0-c
3_3_1_0-b	8_8_1_0
Acidic N-glycans
5_4_1_1-a	6_5_0_4-b	5_4_0_2-b	5_5_1_2	5_5_0_1+SO3-a
5_4_0_1-a	6_5_0_4-a	7_5_1_1-b	5_4_0_1+SO3-a	5_4_0_2-a
5_4_1_1-b	4_5_1_1+SO3-a	7_6_2_1-a	4_3_1_1-a	7_5_1_1-a
5_4_0_1-b	4_3_1_1-b	5_4_0_1+SO3-b	5_3_0_1	4_3_1_1+SO3-b
