# Supplementary material for: Serum IgG N-glycans act as serum biomarkers for differentiation of cold and heat pattern in rheumatoid arthritis
Source: Chin Med. 2025 Nov 6;20:184. doi: 10.1186/s13020-025-01246-3 (PMC12590853; doi:10.1186/s13020-025-01246-3)
Supplement: Supplementary file 4 — Supplementary Material 4 [file 13020_2025_1246_MOESM4_ESM.xlsx]

## Sheet: CDIS vs DHIS vs HCs
Supplementary Table 3 | VIP value of N-glycans differentiaing RA cold pattern, RA heat pattern and healthy controls
N-glycan	M1.VIP[1+0+0]	2.44693 * M1.VIP[1]cvSE
5_4_0_0-c	2.18164	0.141768
3_4_1_0-b	2.15251	0.16923
5_5_1_0	2.13709	0.248906
3_4_0_0-c	2.12863	0.124603
5_5_0_0-b	2.05561	0.253057
5_4_1_0-b	2.05219	0.180881
3_4_1_0-a	2.03138	0.276566
5_4_1_0-a	1.99184	0.246839
6_4_1_0-a	1.92459	0.392402
5_4_0_0-a	1.91652	0.276411
5_4_1_1-a	1.88508	0.17877
5_4_0_0-b	1.84101	0.269867
5_4_1_0-c	1.81588	0.175507
5_5_0_0-a	1.80803	0.382243
5_4_0_1-a	1.79842	0.306256
3_2_1_0-b	1.79306	0.350219
3_2_1_0-c	1.78458	0.32231
5_4_1_1-b	1.76665	0.209377
6_4_0_0-b	1.74695	0.160388
5_3_1_0-b	1.73498	0.412777
5_4_0_1-b	1.69513	0.317758
6_4_0_0-a	1.68844	0.365237
4_5_0_0-c	1.6688	0.167703
4_5_1_0	1.65941	0.151201
3_3_1_0-a	1.64872	0.2315
6_5_0_4-b	1.63721	0.233227
6_5_0_4-a	1.54185	0.216678
4_5_1_1+SO3-a	1.53509	0.266555
5_3_1_0-a	1.47574	0.561779
4_3_1_1-b	1.46488	0.712035
3_2_1_0-a	1.40209	0.345203
4_3_1_0-b	1.39173	0.417944
5_4_0_2-b	1.39067	0.418284
5_4_2_0-b	1.36277	0.219023
7_5_1_1-b	1.35525	0.620575
7_6_2_1-a	1.3307	0.449118
5_4_0_1+SO3-b	1.30249	0.40817
5_4_3_0-a	1.26262	0.185574
5_5_1_2	1.2541	0.343188
5_4_0_1+SO3-a	1.23307	0.476034
4_4_0_0-c	1.23276	0.283151
4_3_1_1-a	1.22496	0.60839
6_3_1_0-b	1.15968	0.483382
5_3_0_1	1.15309	0.455795
4_4_0_0-b	1.15199	0.358181
5_5_0_1+SO3-a	1.12395	0.363922
4_5_0_0-b	1.12044	0.568194
3_4_0_0-b	1.1137	0.357269
8_9_1_0	1.10211	0.327362
6_5_0_0	1.09317	0.380628
4_4_0_0-a	1.09249	0.421951
5_3_1_0-c	1.07743	0.53305
3_3_1_0-b	1.04452	0.338202
5_4_0_2-a	1.03867	0.435165
7_5_1_1-a	1.03145	0.361259
8_8_1_0	1.02733	0.390581
4_3_1_1+SO3-b	1.00986	0.465431

## Sheet: CDIS vs HCs
N-glycan	M1.VIP[1+0+0]	2.44693 * M1.VIP[1]cvSE
5_4_0_0-c	2.13779	0.242168
5_5_1_0	2.13292	0.381963
3_4_1_0-b	2.1159	0.275471
3_4_1_0-a	2.10113	0.365224
3_4_0_0-c	2.09141	0.369867
5_4_1_0-b	2.00717	0.283402
5_5_0_0-b	2.0054	0.523524
5_3_1_0-b	1.9444	0.718942
5_4_1_0-a	1.93457	0.1964
5_4_0_0-a	1.85891	0.370811
6_4_1_0-a	1.79781	0.225628
5_4_1_1-a	1.79467	0.31591
3_3_1_0-a	1.77728	0.395584
5_5_0_0-a	1.76948	0.566893
5_4_0_0-b	1.75203	0.417245
5_3_1_0-a	1.74262	0.899768
3_2_1_0-b	1.72784	0.458427
4_3_1_1-b	1.70735	0.531771
5_4_0_1-a	1.67299	0.460504
3_2_1_0-c	1.67273	0.39145
5_4_1_1-b	1.60774	0.383192
5_4_1_0-c	1.59001	0.328458
5_4_0_1-b	1.55473	0.483814
6_4_0_0-b	1.54833	0.348465
6_4_0_0-a	1.54648	0.317479
4_5_1_0	1.53848	0.208795
4_5_0_0-c	1.51779	0.365964
6_5_0_4-a	1.50743	0.240727
7_5_1_1-b	1.49022	0.577408
6_5_0_4-b	1.45374	0.440127
4_5_1_1+SO3-a	1.45316	0.490939
4_3_1_1-a	1.42743	0.694037
5_3_0_1	1.39989	0.347969
7_6_2_1-a	1.39191	0.726563
5_4_0_1+SO3-a	1.36888	0.578474
5_5_1_2	1.36685	0.568197
5_3_1_1-b	1.29904	0.712485
6_3_1_0-b	1.29046	0.789792
5_4_0_2-b	1.2845	0.834653
5_4_2_0-b	1.27469	0.336487
5_4_3_0-a	1.25525	0.584206
3_2_1_0-a	1.2502	0.571966
7_5_1_1-a	1.23461	0.31987
5_3_1_0-c	1.21403	0.751317
3_3_1_0-b	1.21133	0.397631
4_3_1_0-b	1.20218	0.412509
4_3_1_1+SO3-b	1.1512	0.615029
6_3_1_0-c	1.14254	0.63014
3_4_0_0-b	1.11931	0.551784
6_3_1_1-b	1.10183	1.01418
5_5_0_1+SO3-a	1.09724	0.698289
5_4_0_1+SO3-b	1.09606	0.435404
5_4_2_0-a	1.08766	0.41028
6_3_1_0-a	1.03241	0.667106
6_5_0_0	1.00369	0.39829
8_9_1_0	1.00208	0.367348

## Sheet: DHIS vs HCs
N-glycan	M1.VIP[1+1+0]	2.44693 * M1.VIP[1]cvSE
5_4_0_0-c	1.92344	0.150734
5_5_1_0	1.91027	0.336886
3_4_1_0-b	1.90327	0.15027
3_4_0_0-c	1.89758	0.154181
5_5_0_0-b	1.86343	0.363572
5_4_1_0-b	1.80783	0.256221
3_4_1_0-a	1.76339	0.36118
5_4_1_0-a	1.75931	0.235604
5_4_0_0-a	1.72338	0.276617
5_4_0_2-b	1.71008	0.464871
6_4_1_0-a	1.67086	0.318899
5_4_0_0-b	1.66082	0.278524
5_5_0_0-a	1.65772	0.40838
4_5_0_0-c	1.65099	0.260742
5_4_1_1-a	1.64253	0.174335
3_2_1_0-b	1.63681	0.405215
4_5_1_0	1.63571	0.258611
5_4_0_1-a	1.62452	0.349647
5_3_1_0-b	1.62108	0.359352
5_4_1_0-c	1.62027	0.16842
4_3_1_1-b	1.60789	0.785944
5_4_1_1-b	1.59285	0.22073
3_2_1_0-c	1.58306	0.341531
5_4_0_1-b	1.55181	0.379316
6_4_0_0-b	1.55159	0.13029
5_5_1_2	1.50154	0.551086
5_4_0_2-a	1.48463	0.488344
6_4_0_0-a	1.47248	0.353663
6_5_0_4-b	1.46638	0.228214
7_5_1_1-b	1.45664	0.564064
4_3_1_1-a	1.41718	0.61306
3_3_1_0-a	1.40828	0.397931
5_3_1_0-a	1.35488	0.42545
5_3_0_1	1.35136	0.74694
4_3_1_0-b	1.33417	0.496946
6_5_0_4-a	1.32887	0.164119
4_5_1_1+SO3-a	1.31697	0.286821
3_2_1_0-a	1.27054	0.371673
5_4_2_0-b	1.25788	0.208018
5_4_3_0-a	1.20296	0.185346
7_5_1_1-a	1.20234	0.613632
6_3_1_0-b	1.19753	0.449265
4_5_0_0-b	1.18613	0.554115
5_4_0_1+SO3-b	1.17689	0.438468
7_6_2_1-a	1.12588	0.49988
4_5_0_0-a	1.12436	0.59935
6_3_1_1-b	1.1196	0.593022
4_4_0_0-b	1.11459	0.524105
4_3_0_1-c	1.11232	0.382457
4_4_0_0-c	1.08923	0.383621
6_5_0_3-a	1.08852	0.361247
6_3_1_0-a	1.06821	0.661141
5_3_1_1-b	1.06717	0.524354
4_4_0_0-a	1.02626	0.605424
5_5_0_1+SO3-a	1.014	0.383196
3_4_0_0-b	1.01054	0.315971
3_4_1_1-b	1.00581	0.436914

## Sheet: CDIS vs DHIS
N-glycan	M1.VIP[1+0+0]	2.44693 * M1.VIP[1]cvSE
3_4_1_0-b	2.44461	0.758721
5_4_0_0-c	2.42126	0.431504
3_4_0_0-c	2.33198	0.599601
6_4_1_0-a	2.28875	0.750054
5_4_1_0-b	2.22603	0.928685
5_5_1_0	2.17448	0.882224
6_4_0_0-b	2.14376	1.14771
5_5_0_0-b	2.11021	1.00178
5_4_1_1-a	2.10873	1.02937
3_4_1_0-a	2.09465	0.875047
5_4_1_0-a	2.05602	0.920491
5_4_1_0-c	2.04442	0.5922
6_4_0_0-a	2.03228	0.975387
5_4_1_1-b	2.01903	1.27778
6_5_0_4-b	1.86237	0.633277
3_2_1_0-c	1.84148	1.35741
5_4_0_0-a	1.79489	1.51418
5_4_0_0-b	1.79329	1.69262
4_5_1_1+SO3-a	1.77291	1.54028
5_5_0_0-a	1.68568	1.61134
4_5_1_0	1.61889	1.03299
3_2_1_0-b	1.6146	1.3341
5_4_0_1-a	1.61374	1.41609
3_2_1_0-a	1.571	0.755657
5_4_0_1-b	1.52593	1.6755
4_3_1_0-b	1.52414	1.41184
4_4_0_0-c	1.47158	0.846027
3_3_1_0-a	1.46061	1.01996
4_5_0_0-c	1.45826	1.11148
6_5_0_4-a	1.44647	0.897391
5_4_0_1+SO3-b	1.44112	1.44072
5_4_2_0-b	1.41469	0.657781
4_5_1_1-b	1.39163	1.57586
6_5_1_0	1.34631	1.79931
4_5_0_0-b	1.31476	1.4468
8_9_1_0	1.30425	1.00882
4_4_0_0-b	1.29423	1.65512
5_4_0_2-b	1.23632	1.68572
5_4_3_0-a	1.23085	1.05678
4_4_0_0-a	1.19567	1.66423
8_8_1_0	1.18645	1.22637
4_5_0_0-a	1.1276	1.43233
4_4_1_0-a	1.12387	0.735632
5_3_1_0-b	1.11967	1.89545
7_6_2_1-a	1.09006	0.375803
6_5_2_0	1.02662	1.41325
3_4_0_0-b	1.019	1.74731
4_4_0_1-a	1.00227	1.65002
