# Supplementary material for: Serum IgG N-glycans act as serum biomarkers for differentiation of cold and heat pattern in rheumatoid arthritis
Source: Chin Med. 2025 Nov 6;20:184. doi: 10.1186/s13020-025-01246-3 (PMC12590853; doi:10.1186/s13020-025-01246-3)
Supplement: Supplementary file 5 — Supplementary Material 5 [file 13020_2025_1246_MOESM5_ESM.xlsx]

## Sheet: Sheet1
Supplementary Table 4 | The relatively abundance of 10 differential N-glycans in all serum samples
Number	Class	3_2_1_0-b	4_5_1_0	5_4_0_0-a	5_4_0_1-a	5_4_0_2-a	5_4_0_2-b	5_5_1_0	5_4_0_0-c	5_4_0_0-c	5_5_0_0-b	5_3_1_0-b
T001	CDIS	0.0174147	0.881833	0.145609	0.326432	0.738602	2.19483	0.0397164	0.160778	0.160778	0.00306969	0.0448082
T002	CDIS	0.0427147	1.74302	0.702828	0.420104	0.34832	0.743994	0.210761	0.418389	0.418389	0.0162285	0.0166911
T003	CDIS	0.026038	2.39438	0.400894	0.224975	0.490787	1.16299	0.190486	0.275021	0.275021	0.0189801	0.0181145
T004	CDIS	0.0387211	4.22015	0.523651	0.339184	0.181903	0.439937	0.358278	0.475295	0.475295	0.0451736	0.0066255
T005	CDIS	0.020879	3.71243	0.136343	0.165211	0.232219	0.60079	0.315584	0.370479	0.370479	0.0354475	0.0122332
T006	CDIS	0.0444278	2.95153	0.822269	0.610013	0.342383	0.756549	0.308289	0.51968	0.51968	0.0326054	0.00803436
T007	CDIS	0.050891	2.75717	1.44261	0.531921	0.25353	0.621981	0.482408	0.682333	0.682333	0.0374676	0.0144337
T008	CDIS	0.0149338	3.19389	0.153213	0.152046	0.257689	0.626705	0.213077	0.336818	0.336818	0.0291821	0.0123957
T009	CDIS	0.01637	2.36581	0.211096	0.205809	0.279611	0.804639	0.174613	0.279053	0.279053	0.0219474	0.0180346
T010	CDIS	0.0188648	2.66838	0.196105	0.18381	0.267425	0.731173	0.174171	0.285955	0.285955	0.0264965	0.0366215
T011	CDIS	0.0193779	2.51156	0.0864004	0.132834	0.255094	0.717044	0.107309	0.226149	0.226149	0.0200936	0.0310164
T012	CDIS	0.0377833	2.90382	0.642741	0.386371	0.276591	0.709415	0.2727	0.33894	0.33894	0.0212047	0.0150946
T013	CDIS	0.0406614	1.89751	0.616309	0.378913	0.362571	0.992087	0.115339	0.287524	0.287524	0.0186434	0.02663
T014	CDIS	0.0397369	3.59243	0.541262	0.242477	0.280569	0.7017	0.335975	0.438861	0.438861	0.0391239	0.00992708
T015	CDIS	0.0229603	2.67324	0.376413	0.26233	0.345016	0.8591	0.218577	0.303718	0.303718	0.0193469	0.0126879
T016	CDIS	0.0224898	2.46743	0.134094	0.181505	0.384301	1.15183	0.156797	0.24302	0.24302	0.0214792	0.0234376
T017	CDIS	0.0243264	2.79306	0.296102	0.237613	0.174263	0.47331	0.230313	0.335676	0.335676	0.0265077	0.0181996
T018	CDIS	0.0280614	3.16542	0.264545	0.16958	0.297676	0.905921	0.231828	0.30439	0.30439	0.033705	0.0210233
T019	CDIS	0.0312785	2.77987	0.332172	0.247825	0.303183	0.936287	0.183054	0.303954	0.303954	0.0268859	0.0354779
T020	CDIS	0.0170554	1.98777	0.111473	0.146206	0.265866	0.672707	0.14535	0.319583	0.319583	0.0206604	0.0759414
T021	CDIS	0.0416338	2.01542	0.604891	0.236755	0.363037	1.02565	0.199359	0.386521	0.386521	0.022854	0.0196836
T022	CDIS	0.0189806	2.47531	0.122975	0.140559	0.518629	1.46074	0.171322	0.26282	0.26282	0.0200196	0.0275239
T023	CDIS	0.0323503	2.95228	0.377298	0.28895	0.249295	0.669698	0.216855	0.338703	0.338703	0.0389132	0.00787577
T024	CDIS	0.0320862	4.22052	0.55306	0.294893	0.220639	0.579629	0.53052	0.498054	0.498054	0.0466957	0.00992765
T025	CDIS	0.018404	1.57053	0.206166	0.284411	0.449641	1.26895	0.0802215	0.231796	0.231796	0.0129712	0.0438383
T026	CDIS	0.0374536	2.44372	0.521839	0.327573	0.533166	1.37407	0.261279	0.367879	0.367879	0.0260249	0.012664
T027	CDIS	0.0392768	2.88482	0.609438	0.449638	0.499589	1.08562	0.247039	0.345236	0.345236	0.0322073	0.0121106
T028	CDIS	0.0187291	1.25349	0.143735	0.185599	0.388516	1.01462	0.0821977	0.218491	0.218491	0.00975618	0.0268566
T029	CDIS	0.0332532	2.37884	0.46252	0.308812	0.350742	0.950026	0.204	0.382446	0.382446	0.0208967	0.0224262
T030	CDIS	0.0837565	2.32356	1.5411	0.614747	0.872536	2.02304	0.283641	0.458072	0.458072	0.0284255	0.00797087
T031	CDIS	0.0144139	2.36511	0.127296	0.191307	0.414292	1.03024	0.204229	0.30817	0.30817	0.0245185	0.0684448
T032	CDIS	0.0376817	1.36184	0.386908	0.300587	0.471441	1.20683	0.105661	0.254021	0.254021	0.00907468	0.0203283
V001	CDIS	0.0491424	2.64715	0.585844	0.442609	0.252571	0.762656	0.185527	0.266166	0.266166	0.023795	0.0118621
V002	CDIS	0.0361054	2.69756	0.385384	0.287846	0.387545	0.969373	0.214306	0.312349	0.312349	0.0247417	0.0238974
V003	CDIS	0.0324249	2.03374	0.345411	0.249362	0.294483	0.759231	0.126399	0.269484	0.269484	0.0160851	0.0234124
V004	CDIS	0.0526957	2.62809	0.614886	0.357978	0.276651	0.841033	0.21894	0.34949	0.34949	0.0209927	0.0196188
V005	CDIS	0.0239376	2.89693	0.318911	0.217314	0.270509	0.889086	0.2079	0.273021	0.273021	0.0247972	0.0152127
V006	CDIS	0.0351946	1.7702	0.357089	0.300557	0.334771	0.884527	0.106163	0.271298	0.271298	0.0139766	0.0211699
V007	CDIS	0.0148714	2.77283	0.197912	0.174031	0.341737	0.708291	0.226695	0.359313	0.359313	0.0219206	0.0122575
V008	CDIS	0.0319909	1.93411	0.344269	0.269706	0.324172	1.04871	0.181687	0.38175	0.38175	0.0229789	0.0284795
V009	CDIS	0.0248553	2.86628	0.358747	0.310392	0.531281	1.38703	0.22674	0.347071	0.347071	0.0325405	0.027736
T033	DHIS	0.0215698	2.70407	0.228306	0.15598	0.480128	1.28223	0.35535	0.445409	0.445409	0.0321127	0.0112527
T034	DHIS	0.0301961	2.36919	0.273061	0.15422	0.48338	1.12324	0.191425	0.316789	0.316789	0.0181074	0.0190495
T035	DHIS	0.0310171	2.17113	0.42147	0.266699	0.404893	1.13313	0.172514	0.307298	0.307298	0.0178444	0.0222983
T036	DHIS	0.0229343	2.30325	0.166334	0.167472	0.405771	1.13832	0.108868	0.205973	0.205973	0.0144682	0.0278721
T037	DHIS	0.0178015	1.84381	0.14834	0.21707	0.523189	1.47288	0.116576	0.17894	0.17894	0.0116737	0.0194527
T038	DHIS	0.0124246	1.67067	0.196869	0.223911	0.505072	1.2137	0.161682	0.237377	0.237377	0.0135264	0.0187111
T039	DHIS	0.0438644	2.47467	0.598057	0.244002	0.483498	1.20938	0.245923	0.396947	0.396947	0.0164105	0.0261632
T040	DHIS	0.0342978	2.4284	0.436489	0.244698	0.421873	1.10529	0.204765	0.410369	0.410369	0.0240734	0.020892
T041	DHIS	0.0183112	1.30628	0.139509	0.120927	0.138799	0.547508	0.0322839	0.164189	0.164189	0.00700865	0.0289474
T042	DHIS	0.0530527	3.03797	1.02977	0.299965	0.518168	1.46927	0.293121	0.413766	0.413766	0.0306818	0.0116372
T043	DHIS	0.0222579	1.74227	0.166325	0.131776	0.484536	1.73216	0.0820927	0.213517	0.213517	0.00839559	0.0335726
T044	DHIS	0.0393314	2.55892	0.613461	0.263555	0.437261	1.39579	0.188503	0.347425	0.347425	0.0211669	0.0237787
T045	DHIS	0.0144488	2.83468	0.0948694	0.141311	0.318778	0.824926	0.224851	0.283781	0.283781	0.0308888	0.021359
T046	DHIS	0.0239062	3.06435	0.182257	0.159582	0.262253	0.813215	0.259704	0.340428	0.340428	0.0275345	0.0819869
T047	DHIS	0.0291117	4.05336	0.254411	0.143229	0.396582	1.20683	0.351817	0.39575	0.39575	0.0413653	0.0206046
T048	DHIS	0.0263161	2.44716	0.338908	0.279997	0.386358	1.01255	0.168948	0.317083	0.317083	0.0212229	0.00831688
T049	DHIS	0.0264974	1.99636	0.35032	0.200876	0.231139	0.734523	0.135297	0.306615	0.306615	0.0196455	0.0438391
T050	DHIS	0.0523422	2.40675	0.498343	0.25107	0.352874	1.28128	0.174755	0.299419	0.299419	0.031319	0.0151395
T051	DHIS	0.0263307	2.36608	0.252891	0.211506	0.300148	0.846401	0.116764	0.193725	0.193725	0.0181917	0.0331501
T052	DHIS	0.0254754	2.65401	0.170645	0.15504	0.547426	1.39063	0.163119	0.260107	0.260107	0.0233424	0.0388293
T053	DHIS	0.0379607	2.27145	0.479269	0.204066	0.36573	0.982183	0.178926	0.331335	0.331335	0.0217992	0.0142595
T054	DHIS	0.0589995	2.38908	0.757019	0.30546	0.342444	1.13654	0.159656	0.289116	0.289116	0.0156606	0.0152738
T055	DHIS	0.0683597	2.90892	1.034	0.255512	0.25577	0.607297	0.260555	0.533991	0.533991	0.0237259	0.00777007
T056	DHIS	0.0624874	2.81685	0.457916	0.272204	0.161245	0.397101	0.238371	0.393534	0.393534	0.0353692	0.0153355
T057	DHIS	0.0512383	3.02401	0.555778	0.266278	0.536769	1.4239	0.27371	0.364132	0.364132	0.0296268	0.00936462
T058	DHIS	0.0478587	3.25475	0.611135	0.262014	0.420965	1.07234	0.353884	0.514507	0.514507	0.0446562	0.00855024
T059	DHIS	0.0199631	2.79374	0.255882	0.204833	0.718735	1.90796	0.182506	0.295197	0.295197	0.0262314	0.016269
T060	DHIS	0.0301863	2.73966	0.327628	0.256144	0.534779	1.1522	0.273014	0.374246	0.374246	0.0278048	0.0183297
V010	DHIS	0.0218399	2.76398	0.156222	0.161625	0.338273	0.807901	0.151753	0.21173	0.21173	0.0206937	0.0337626
V011	DHIS	0.0125823	1.80009	0.131158	0.226114	0.38258	0.91467	0.071004	0.185098	0.185098	0.0129869	0.0283519
V012	DHIS	0.0333861	2.20541	0.410924	0.257	0.228295	0.548227	0.10748	0.31537	0.31537	0.0164343	0.0368445
V013	DHIS	0.0141551	1.2992	0.162859	0.23644	0.531898	1.29191	0.0624498	0.23177	0.23177	0.0127256	0.0257696
V014	DHIS	0.0402614	2.12785	0.402579	0.252274	0.540853	1.41182	0.155732	0.282939	0.282939	0.0186372	0.0314427
V015	DHIS	0.0116257	1.75328	0.132774	0.133811	0.423534	1.27233	0.0839803	0.178682	0.178682	0.0110987	0.0232902
V016	DHIS	0.0458121	2.36641	0.498043	0.308249	0.3533	0.924422	0.14653	0.249171	0.249171	0.0213387	0.0184177
V017	DHIS	0.0453233	2.56037	0.842093	0.397205	0.34771	0.959817	0.274832	0.397092	0.397092	0.0312241	0.00636092
V018	DHIS	0.0188634	2.67708	0.266614	0.181863	0.429044	1.12698	0.124395	0.21734	0.21734	0.0166566	0.0234815
V019	DHIS	0.0277353	2.20766	0.321216	0.280272	0.408331	0.979441	0.143674	0.268502	0.268502	0.0145471	0.0327778
V020	DHIS	0.0189448	2.01031	0.365311	0.178939	0.447909	1.23211	0.149487	0.284784	0.284784	0.0192953	0.0144732
V021	DHIS	0.0121374	2.47917	0.139312	0.0866162	0.348111	1.04723	0.122126	0.207402	0.207402	0.0120266	0.025165
V022	DHIS	0.0442136	1.77002	0.499839	0.282099	0.48004	1.49857	0.124963	0.258321	0.258321	0.0141523	0.0327221
V023	DHIS	0.0268301	2.07907	0.198688	0.188657	0.53218	1.13831	0.166453	0.392206	0.392206	0.0193686	0.0141377
V024	DHIS	0.0236731	2.3677	0.234208	0.207797	0.631002	1.78576	0.17075	0.303768	0.303768	0.0213164	0.0251767
V025	DHIS	0.0231168	2.56614	0.409228	0.222458	0.206257	0.592578	0.224135	0.412335	0.412335	0.0281976	0.0220972
V026	DHIS	0.0320978	2.00478	0.336617	0.209207	0.509426	1.26627	0.152378	0.260326	0.260326	0.0177003	0.0286323
V027	DHIS	0.0152531	2.05064	0.190222	0.0980723	0.164698	0.614656	0.0989006	0.162203	0.162203	0.0110672	0.0890027
V028	DHIS	0.041088	3.65098	0.371466	0.300198	0.386113	0.823668	0.367128	0.409293	0.409293	0.0360357	0.0144912
V029	DHIS	0.0252119	2.46523	0.298513	0.16116	0.428701	1.15176	0.162468	0.271847	0.271847	0.0218223	0.0127396
V030	DHIS	0.00540942	1.85427	0.0754209	0.0943949	0.404215	1.14983	0.100469	0.14427	0.14427	0.0109156	0.0206648
V031	DHIS	0.0225316	1.57529	0.292385	0.295	0.625752	1.83488	0.0819341	0.192888	0.192888	0.0134047	0.0165789
V032	DHIS	0.0380422	2.58624	0.620435	0.30376	0.33448	0.957273	0.216797	0.327995	0.327995	0.0311542	0.0156441
V033	DHIS	0.0250776	2.53422	0.277083	0.186305	0.207436	0.662986	0.155106	0.23728	0.23728	0.0226785	0.0476364
V034	DHIS	0.0383871	2.98638	0.546052	0.242718	0.395206	0.875029	0.323086	0.353259	0.353259	0.0368054	0.0202856
V035	DHIS	0.0159027	2.22454	0.169173	0.194862	0.573221	1.73711	0.173926	0.248224	0.248224	0.0192645	0.022479
V036	DHIS	0.0320902	2.70084	0.40897	0.278684	0.446086	1.15555	0.19034	0.27613	0.27613	0.0196165	0.0689016
V037	DHIS	0.0436563	2.53667	0.503176	0.253414	0.579313	1.52	0.213005	0.311411	0.311411	0.0242168	0.023947
V038	DHIS	0.0277088	3.76452	0.470538	0.211271	0.250619	0.642241	0.454174	0.437426	0.437426	0.0401206	0.00999572
V039	DHIS	0.0130138	3.02094	0.192455	0.121868	0.513453	1.16279	0.248363	0.329765	0.329765	0.0255849	0.0101843
V040	DHIS	0.0385899	1.89851	0.429845	0.292754	0.393998	1.30418	0.162225	0.350163	0.350163	0.0134723	0.0324973
V041	DHIS	0.0226054	2.75216	0.16224	0.118728	0.473866	1.44496	0.162471	0.243789	0.243789	0.0190881	0.0183928
V042	DHIS	0.0149064	1.36555	0.13708	0.231315	0.903701	2.40272	0.0838095	0.266601	0.266601	0.00922704	0.0739173
V043	DHIS	0.0168956	2.60145	0.224854	0.199298	0.64489	1.76995	0.19642	0.311612	0.311612	0.0225138	0.012961
V044	DHIS	0.0139582	2.40566	0.233893	0.298165	0.435554	0.974997	0.178962	0.335503	0.335503	0.0207087	0.00853919
V045	DHIS	0.042909	2.69521	0.497633	0.350183	0.55617	1.52753	0.263479	0.430371	0.430371	0.0306276	0.00973149
T061	HCs	0.0460174	3.31233	0.463446	0.293885	0.285262	0.730388	0.249867	0.417459	0.417459	0.0279454	0.0146801
T062	HCs	0.0483062	3.72691	0.670628	0.328069	0.174706	0.349085	0.517031	0.547822	0.547822	0.0549348	0.00458817
T063	HCs	0.0540942	3.73249	0.785937	0.370087	0.145423	0.382722	0.394016	0.42432	0.42432	0.0406092	0.00667925
T064	HCs	0.0710526	3.27494	0.900886	0.456803	0.17343	0.417482	0.305593	0.542958	0.542958	0.0329923	0.00434004
T065	HCs	0.0296735	4.49696	0.413881	0.281106	0.214871	0.543491	0.464253	0.381066	0.381066	0.045979	0.00613357
T066	HCs	0.0575889	4.13625	0.567529	0.282189	0.205278	0.482883	0.399054	0.408123	0.408123	0.0485028	0.00680481
T067	HCs	0.0549188	3.23127	0.896312	0.568668	0.2539	0.584659	0.404875	0.626704	0.626704	0.0331281	0.00630304
T068	HCs	0.0482456	3.36197	0.647037	0.491774	0.269717	0.647622	0.379465	0.488012	0.488012	0.0370808	0.00644097
T069	HCs	0.0440439	3.63743	0.87785	0.431988	0.248372	0.431292	0.597441	0.646871	0.646871	0.0475701	0.00608085
T070	HCs	0.0452072	3.15004	0.710595	0.334718	0.303321	0.825046	0.303713	0.475573	0.475573	0.0379793	0.0080193
T071	HCs	0.0449581	2.12263	0.567792	0.271817	0.310072	0.882028	0.149957	0.272548	0.272548	0.0170183	0.0212683
T072	HCs	0.0509197	3.37057	1.28954	0.416431	0.212118	0.424194	0.573334	0.621153	0.621153	0.0493356	0.00894247
T073	HCs	0.0417054	3.03838	0.48031	0.318891	0.555257	1.50596	0.25348	0.339349	0.339349	0.028885	0.0120889
T074	HCs	0.066414	3.08307	1.29676	0.464469	0.260731	0.654715	0.448195	0.623836	0.623836	0.0447711	0.00358419
T075	HCs	0.0650496	3.37931	0.972506	0.534109	0.34137	0.841566	0.421807	0.544829	0.544829	0.0446359	0.00402298
T076	HCs	0.0316668	3.76257	0.42108	0.267785	0.279195	0.850229	0.323012	0.38054	0.38054	0.0415676	0.0148167
T077	HCs	0.0622488	3.6111	0.880331	0.453056	0.272649	0.810213	0.350679	0.458963	0.458963	0.0490621	0.00687371
T078	HCs	0.0435592	2.7227	0.752416	0.462639	0.468018	1.04395	0.233575	0.372885	0.372885	0.0283756	0.00608117
T079	HCs	0.0473276	3.48285	0.852875	0.387195	0.313814	0.711766	0.48274	0.534962	0.534962	0.0431505	0.0176033
T080	HCs	0.0627506	3.65274	1.12524	0.643844	0.263708	0.556985	0.56478	0.769638	0.769638	0.0584759	0.00287279
T081	HCs	0.0515213	3.96312	0.891235	0.457466	0.340116	0.722346	0.410311	0.545027	0.545027	0.0408653	0.00545813
T082	HCs	0.0315876	3.61826	0.327419	0.301865	0.3446	0.861762	0.365885	0.434954	0.434954	0.0430451	0.00714738
T083	HCs	0.0382776	3.91591	0.542338	0.302514	0.457187	1.01175	0.461625	0.470666	0.470666	0.052853	0.0101528
T084	HCs	0.060164	3.36112	1.0434	0.457392	0.644283	1.3674	0.471855	0.49801	0.49801	0.0475369	0.00639768
T085	HCs	0.0703606	3.12148	0.904996	0.327692	0.514648	1.13074	0.404672	0.624223	0.624223	0.0397444	0.00842179
T086	HCs	0.0904714	2.36485	1.46276	0.691924	0.297689	0.780346	0.29955	0.524629	0.524629	0.0300988	0.00715768
T087	HCs	0.0355659	3.2663	0.407932	0.286069	0.334563	0.814297	0.370731	0.484664	0.484664	0.03409	0.00536296
T088	HCs	0.0434508	3.01152	0.571868	0.523525	0.281834	0.493132	0.453231	0.505383	0.505383	0.0382578	0.00634663
T089	HCs	0.0610192	2.6141	1.39222	0.875035	0.155802	0.423803	0.673955	0.864722	0.864722	0.0723803	0.00427472
T090	HCs	0.0345905	3.43287	0.520364	0.340416	0.200969	0.352559	0.799641	0.671572	0.671572	0.0731802	0.00497045
T091	HCs	0.0544844	3.97534	0.799829	0.503402	0.288497	0.620108	0.626632	0.601362	0.601362	0.0650588	0.00429304
T092	HCs	0.046216	2.47791	1.02782	0.722975	0.311468	0.566322	0.403886	0.62238	0.62238	0.036664	0.00472761
T093	HCs	0.0528329	3.87351	0.955997	0.574184	0.265212	0.532973	0.727544	0.613169	0.613169	0.0631428	0.00363736
T094	HCs	0.0347094	2.95896	0.673222	0.404459	0.205809	0.423992	0.483431	0.587132	0.587132	0.0407423	0.00515074
V046	HCs	0.0535666	4.49176	0.76763	0.344638	0.192001	0.441967	0.426795	0.490234	0.490234	0.0426075	0.0134243
V047	HCs	0.0369663	3.0349	0.423467	0.221884	0.267406	0.608791	0.486015	0.577853	0.577853	0.0549385	0.0156599
V048	HCs	0.0379901	2.81605	0.456153	0.251931	0.271321	0.938612	0.295672	0.324896	0.324896	0.0269003	0.00697285
V049	HCs	0.0493522	3.14115	1.03241	0.578318	0.25237	0.519963	0.560285	0.656764	0.656764	0.0568323	0.0106499
V050	HCs	0.0450623	3.1649	0.833434	0.317363	0.210686	0.56644	0.20484	0.368574	0.368574	0.024285	0.00637873
V051	HCs	0.0705771	2.81954	1.3006	0.548778	0.32307	0.803449	0.354148	0.473407	0.473407	0.0306614	0.00943993
V052	HCs	0.0597491	1.99461	1.13067	0.405153	0.39122	1.12469	0.277011	0.450467	0.450467	0.0323469	0.0150968
V053	HCs	0.0550601	2.61996	0.679768	0.35193	0.234934	0.706255	0.224326	0.380753	0.380753	0.0302436	0.0129539
V054	HCs	0.0258922	3.4591	0.287975	0.241085	0.243362	0.621407	0.186781	0.26769	0.26769	0.0245716	0.0170701
V055	HCs	0.0827226	3.47096	1.84996	0.523409	0.30604	0.592302	0.676923	0.608617	0.608617	0.056594	0.0053418
V056	HCs	0.0332239	3.4654	0.259325	0.232045	0.239369	0.517326	0.34113	0.429649	0.429649	0.0393517	0.0108227
V057	HCs	0.0514411	3.45925	0.738095	0.34026	0.264352	0.604389	0.320356	0.464842	0.464842	0.0323224	0.00883475
V058	HCs	0.0491863	3.47182	0.580197	0.216474	0.263114	0.563687	0.339536	0.438935	0.438935	0.0340847	0.00915363
V059	HCs	0.0329487	2.3132	0.509121	0.339889	0.318691	0.861643	0.178507	0.375602	0.375602	0.0200418	0.0219791
V060	HCs	0.0532539	3.56136	0.575964	0.446396	0.270297	0.713226	0.338688	0.367434	0.367434	0.0458614	0.00699186
V061	HCs	0.0630126	2.60295	0.70676	0.434329	0.223147	0.651128	0.191787	0.345675	0.345675	0.0272077	0.00846739
V062	HCs	0.0413554	3.15959	0.356025	0.281121	0.34715	0.709456	0.332413	0.477839	0.477839	0.0316338	0.00607946
V063	HCs	0.0452487	4.16847	0.886564	0.229991	0.193012	0.51006	0.597568	0.61112	0.61112	0.0637645	0.00362075
V064	HCs	0.0770647	3.22784	1.36862	0.517836	0.259768	0.476314	0.566924	0.718537	0.718537	0.055724	0.00486306
V065	HCs	0.0405342	3.7307	0.489504	0.217208	0.187008	0.482709	0.42406	0.455582	0.455582	0.0423381	0.011233
V066	HCs	0.0503649	3.57739	0.900297	0.395181	0.222817	0.659439	0.546966	0.607733	0.607733	0.0560679	0.00675962
V067	HCs	0.0401528	2.86985	0.448416	0.246679	0.280917	0.793791	0.24944	0.412193	0.412193	0.0289397	0.0156745
V068	HCs	0.0310107	4.22589	0.44881	0.310443	0.272255	0.595704	0.412483	0.421645	0.421645	0.0329688	0.00368572
V069	HCs	0.0568702	3.3331	0.822991	0.486137	0.197395	0.547769	0.396092	0.479006	0.479006	0.0410427	0.0121269
V070	HCs	0.0368295	3.0509	0.793307	0.618227	0.26324	0.756747	0.477237	0.58694	0.58694	0.0491294	0.0122611
V071	HCs	0.0720813	3.67301	1.38119	0.532246	0.278199	0.549108	0.615264	0.732589	0.732589	0.0530533	0.00243506
V072	HCs	0.065743	4.02745	1.04022	0.545674	0.283399	0.584705	0.540574	0.507705	0.507705	0.0451047	0.00663033
V073	HCs	0.0519787	4.52269	0.857594	0.349269	0.342718	0.683219	0.658365	0.657009	0.657009	0.0609539	0.00458103
V074	HCs	0.0357181	2.58946	0.368197	0.456323	0.439569	0.960543	0.354562	0.693823	0.693823	0.0428931	0.00384454
V075	HCs	0.0621139	3.96943	0.808748	0.481061	0.244273	0.510289	0.552153	0.718306	0.718306	0.0456392	0.00209429
V076	HCs	0.0667534	3.26731	1.32657	0.590539	0.340805	0.699668	0.691274	0.805089	0.805089	0.079541	0.00597087
V077	HCs	0.0581807	3.07627	0.851969	0.519345	0.39266	1.02379	0.474469	0.621064	0.621064	0.0435899	0.00312865
V078	HCs	0.0309897	2.92316	0.432416	0.209902	0.358917	0.892901	0.345162	0.517345	0.517345	0.0253635	0.0034011
V079	HCs	0.0955285	2.67741	1.44779	0.664982	0.373498	0.927095	0.500662	0.752574	0.752574	0.0498782	0.00758356
V080	HCs	0.0693067	3.05482	0.908466	0.640993	0.479574	0.958411	0.334587	0.538548	0.538548	0.0389477	0.0093626
V081	HCs	0.0588374	3.32341	1.1966	0.531951	0.338342	0.775453	0.64364	0.777969	0.777969	0.0608025	0.00596357
V082	HCs	0.0510667	3.99035	0.71836	0.50251	0.220137	0.721527	0.39775	0.424251	0.424251	0.0444445	0.0135132
V083	HCs	0.0335698	2.73057	0.423799	0.295194	0.31592	0.836497	0.228645	0.327629	0.327629	0.0298833	0.0153453
V084	HCs	0.0273986	2.75809	0.21613	0.252793	0.353956	0.870085	0.184131	0.442052	0.442052	0.023447	0.016304
V085	HCs	0.047595	5.29123	0.763628	0.400113	0.285437	0.572834	0.698961	0.634823	0.634823	0.0765985	0.0142694
V086	HCs	0.0329575	2.30757	0.327643	0.208201	0.244892	0.703954	0.181742	0.355492	0.355492	0.0177508	0.0134243
V087	HCs	0.0617739	2.91165	0.89726	0.59151	0.284244	0.742801	0.338309	0.539122	0.539122	0.03244	0.00906309
V088	HCs	0.0645301	3.36036	1.0338	0.470474	0.220893	0.637944	0.591514	0.64321	0.64321	0.0637664	0.0107831
V089	HCs	0.0265179	3.39542	0.277619	0.223474	0.3768	0.765836	0.376191	0.513237	0.513237	0.0435027	0.0059787
V090	HCs	0.0440446	3.80367	0.92589	0.443697	0.204525	0.490528	0.470563	0.570902	0.570902	0.0471238	0.0119956
