# Supplementary material for: Serum IgG N-glycans act as serum biomarkers for differentiation of cold and heat pattern in rheumatoid arthritis
Source: Chin Med. 2025 Nov 6;20:184. doi: 10.1186/s13020-025-01246-3 (PMC12590853; doi:10.1186/s13020-025-01246-3)
Supplement: Supplementary file 6 — Supplementary Material 6 [file 13020_2025_1246_MOESM6_ESM.xlsx]

## Sheet: 工作表1
Supplementary table 5 | Capacities of 3 N-glycan biomarkers for the classification of RA cold pattern, RA heat pattern and healthy controls
Group Comparisoin			N-glycans biomarkers
			Acidic N-glycans			Combination
			5-4-1-0-a	5-4-0-2-a	5-4-0-2-b	5-4-1-0-a & 5-4-0-2-a & 5-4-0-2-b
RA vs HCs	Training set	AUC (95% CI)	0.889 (0.824-0.953)	0.695 (0.583-0.807)	0.773 (0.674-0.872)	0.895 (0.829-0.961)
		Sensitivity (%) (95% CI)	0.683 (0.567-0.800)	0.633 (0.200-0.750)	0.617 (0.333-0.750)	0.783 (0.567-0.883)
		Specificity (%) (95% CI)	1.000 (0.765-1.000)	0.824 (0.412-0.941)	0.853 (0.529-0.971)	0.912 (0.618-1.000)
	Test set	AUC (95% CI)	0.829 (0.745-0.912)	0.806 (0.713-0.900)	0.869 (0.797-0.942)	0.928 (0.879-0.977)
		Sensitivity (%) (95% CI)	0.911 (0.467-0.978)	0.800 (0.578-0.911)	0.822 (0.622-0.933)	0.844 (0.533-0.956)
		Specificity (%) (95% CI)	0.689 (0.422-0.800)	0.733 (0.333-0.867)	0.778 (0.444-0.911)	0.889 (0.644-0.956)
DHIS vs HCs	Training set	AUC (95% CI)	0.981 (0.957-1.000)	0.754 (0.622-0.886)	0.837 (0.731-0.943)	0.987 (0.969-1.000)
		Sensitivity (%) (95% CI)	0.941 (0.706-1.000)	0.824 (0.265-0.941)	0.853 (0.559-0.971)	0.941 (0.824-1.000)
		Specificity (%) (95% CI)	0.929 (0.750-1.000)	0.750 (0.214-0.893)	0.750 (0.464-0.893)	0.964 (0.714-1.000)
	Test set	AUC (95% CI)	0.856 (0.777-0.934)	0.836 (0.735-0.937)	0.881 (0.803-0.960)	0.891 (0.825-0.958)
		Sensitivity (%) (95% CI)	0.689 (0.422-0.822)	0.911 (0.689-1.000)	0.844 (0.422-0.978)	0.689 (0.400-0.800)
		Specificity (%) (95% CI)	0.944 (0.528-1.000)	0.722 (0.417-0.861)	0.806 (0.611-0.917)	0.972 (0.639-1.000)
CDIS vs HCs	Training set	AUC (95% CI)	0.808 (0.700-0.915)	0.643 (0.508-0.779)	0.716 (0.592-0.840)	0.839 (0.741-0.937)
		Sensitivity (%) (95% CI)	1.000 (0.735-1.000)	0.824 (0.382-0.941)	0.853 (0.500-0.941)	0.912 (0.618-1.000)
		Specificity (%) (95% CI)	0.531 (0.375-0.719)	0.531 (0.125-0.688)	0.500 (0.156-0.656)	0.688 (0.344-0.844)
	Test set	AUC (95% CI)	0.721 (0.572-0.870)	0.686 (0.522-0.851)	0.820 (0.696-0.943)	0.872 (0.765-0.979)
		Sensitivity (%) (95% CI)	0.689 (0.378-0.822)	0.489 (0.267-0.733)	0.689 (0.489-0.867)	0.844 (0.489-0.933)
		Specificity (%) (95% CI)	0.778 (0.111-1.000)	0.889 (0.444-1.000)	0.889 (0.444-1.000)	0.889 (0.111-1.000)
DHIS vs CDIS	Training set	AUC (95% CI)	0.656 (0.516-0.797)	0.642 (0.496-0.787)	0.685 (0.545-0.826)	0.740 (0.614-0.866)
		Sensitivity (%) (95% CI)	0.929 (0.393-1.000)	0.679 (0.321-0.857)	0.679 (0.286-0.857)	0.893 (0.607-1.000)
		Specificity (%) (95% CI)	0.469 (0.250-0.625)	0.656 (0.344-0.844)	0.719 (0.375-0.875)	0.500 (0.219-0.688)
	Test set	AUC (95% CI)	0.731 (0.542-0.921)	0.765 (0.600-0.931)	0.719 (0.552-0.886)	0.784 (0.644-0.924)
		Sensitivity (%) (95% CI)	0.611 (0.194-0.890)	0.806 (0.222-0.944)	0.583 (0.194-0.861)	0.611 (0.472-0.778)
		Specificity (%) (95% CI)	0.778 (0.333-1.000)	0.778 (0.000-1.000)	0.889 (0.444-1.000)	1.000 (0.333-1.000)
